# Supplementary material for: Involvement of Subinsular Territory Stroke as Predictor of Outcome after Successful Endovascular Recanalization of Left Middle Cerebral Artery Occlusion
Source: Brain Sci. 2024 Aug 30;14(9):885. doi: 10.3390/brainsci14090885 (PMC11430780; doi:10.3390/brainsci14090885)
Supplement: Supplementary file 1 [file brainsci-14-00885-s001.zip]

Archive with 3 entries (3 files):
- Supplementary_Data_1_Fis_S1-S3.pdf
- Supplementary_Data_2_Figs_S4-S6.pdf
- Supplementary_Data_3_Fig S7.pdf
